# Supplementary material for: Transcriptome analysis of primary monocytes from HIV-positive patients with differential responses to antiretroviral therapy
Source: Virol J. 2013 Dec 27;10:361. doi: 10.1186/1743-422X-10-361 (PMC3877975; doi:10.1186/1743-422X-10-361)
Supplement: Additional file 1 — Differentially expressed genes derived from the comparisons of VIR versus CTR and BDL versus CTR. Description: The list of differentially expressed genes for the comparisons of VIR versus CTR and BDL versus CTR. [file 1743-422X-10-361-S1.xlsx]

## Sheet: Sheet1
Additional file 1: Differentially expressed genes for the comparisons of VIR versus CTR and BDL versus CTR
Table 1: VIR versus CTR
ProbeID	GeneSymbol	Gene description	logFC	FDR
840685	IL1B	interleukin 1, beta (IL1B)	-3.72211	0.00611522
4490520	EBI2	Epstein-Barr virus induced gene 2 (lymphocyte-specific G protein-coupled receptor) (EBI2)	-3.37036	0.000204612
7160239	FOSB	FBJ murine osteosarcoma viral oncogene homolog B (FOSB)	-3.31629	0.00193942
650639	NR4A2	nuclear receptor subfamily 4, group A, member 2 (NR4A2), transcript variant 1	-3.17516	3.36228e-05
4490176	RGS1	regulator of G-protein signaling 1 (RGS1)	-3.02724	0.00196547
1820632	PTGS2	prostaglandin-endoperoxide synthase 2 (prostaglandin G/H synthase and cyclooxygenase) (PTGS2)	-2.73913	0.00328501
4780128	ATF3	activating transcription factor 3 (ATF3), transcript variant 4	-2.71104	0.000622796
6760546	TIPARP	TCDD-inducible poly(ADP-ribose) polymerase (TIPARP)	-2.70661	3.73128e-05
160242	C13orf15	chromosome 13 open reading frame 15 (C13orf15)	-2.607	0.0338531
6020255	EGR2	early growth response 2 (Krox-20 homolog, Drosophila) (EGR2)	-2.54916	1.83968e-05
6620026	CD83	CD83 molecule (CD83), transcript variant 1	-2.45474	0.00662993
1570553	IL8	interleukin 8 (IL8)	-2.32918	0.0285364
6590682	CCL3	chemokine (C-C motif) ligand 3 (CCL3)	-2.11793	0.0436751
4390450	SGK	serum/glucocorticoid regulated kinase (SGK)	-2.02196	4.48016e-05
2940438	PTGER4	prostaglandin E receptor 4 (subtype EP4) (PTGER4)	-2.00718	5.62474e-05
2760164	DNAJB9	DnaJ (Hsp40) homolog, subfamily B, member 9 (DNAJB9)	-1.9496	0.000868386
7320288	CXCR4	chemokine (C-X-C motif) receptor 4 (CXCR4), transcript variant 2	-1.94026	0.00940617
1690678	SNF1LK	SNF1-like kinase (SNF1LK)	-1.90068	0.00849286
5810095	SERPINB2	serpin peptidase inhibitor, clade B (ovalbumin), member 2 (SERPINB2)	-1.89263	0.0047616
7560593	OSM	oncostatin M (OSM)	-1.8774	0.0259019
2480577	PDE4B	phosphodiesterase 4B, cAMP-specific (phosphodiesterase E4 dunce homolog, Drosophila) (PDE4B), transcript variant a	-1.86851	0.0126116
6420465	GABARAPL1	GABA(A) receptor-associated protein like 1 (GABARAPL1)	-1.86169	0.0253051
5560360	RIPK5	receptor interacting protein kinase 5 (RIPK5), transcript variant 2	-1.72561	0.017691
6220288	PRDM1	PR domain containing 1, with ZNF domain (PRDM1), transcript variant 1	-1.69683	0.0087149
2060440	MAFB	v-maf musculoaponeurotic fibrosarcoma oncogene homolog B (avian) (MAFB)	-1.61798	0.00583632
1470601	PFKFB3	6-phosphofructo-2-kinase/fructose-2,6-biphosphatase 3 (PFKFB3)	-1.58863	0.0122421
4670390	CXCL2	chemokine (C-X-C motif) ligand 2 (CXCL2)	-1.58851	0.00958237
4810520	TRIB1	tribbles homolog 1 (Drosophila) (TRIB1)	-1.55527	0.0202276
6650035	LOC338758	hypothetical protein LOC338758 (LOC338758)	-1.55208	0.00897224
1170072	ZSWIM4	zinc finger, SWIM-type containing 4 (ZSWIM4)	-1.54275	0.000506081
20068	OTUD1	OTU domain containing 1 (OTUD1)	-1.45622	0.00489125
3440138	CLK1	CDC-like kinase 1 (CLK1)	-1.45295	0.00291808
2650019	FAM53C	family with sequence similarity 53, member C (FAM53C)	-1.44271	0.00609252
4280661	TMUB2	transmembrane and ubiquitin-like domain containing 2 (TMUB2), transcript variant 1	-1.43847	6.02427e-05
5890739	TAGAP	T-cell activation RhoGTPase activating protein (TAGAP), transcript variant 3	-1.4363	0.023196
4050437	PTS	6-pyruvoyltetrahydropterin synthase (PTS)	-1.41642	0.00161171
2970678	NA	480778 NIH_MGC_107 Homo sapiens cDNA clone IMAGE:6646806 5, mRNA sequence	-1.40664	0.0335826
4730543	SFRS5	splicing factor, arginine/serine-rich 5 (SFRS5), transcript variant 2	-1.40457	0.000817308
3400019	RGS2	regulator of G-protein signalling 2, 24kDa (RGS2)	-1.39487	0.000713234
780224	NEU4	sialidase 4 (NEU4)	-1.39345	0.00141188
7380113	ABCF1	ATP-binding cassette, sub-family F (GCN20), member 1 (ABCF1), transcript variant 1	-1.39008	0.000169453
3060110	SFRS6	splicing factor, arginine/serine-rich 6 (SFRS6)	-1.38731	3.73128e-05
5290131	DYNC1LI2	dynein, cytoplasmic 1, light intermediate chain 2 (DYNC1LI2)	-1.38109	0.000505208
6480092	FAM65A	family with sequence similarity 65, member A (FAM65A)	-1.37	0.0233901
6280079	CSTF2	cleavage stimulation factor, 3' pre-RNA, subunit 2, 64kDa (CSTF2)	-1.36858	6.15758e-05
6380021	COQ10B	coenzyme Q10 homolog B (S. cerevisiae) (COQ10B)	-1.35901	0.0130631
840543	SBDSP	Shwachman-Bodian-Diamond syndrome pseudogene (SBDSP) on chromosome 7.	-1.35275	0.0148432
3170431	LRCH4	leucine-rich repeats and calponin homology (CH) domain containing 4 (LRCH4)	-1.34894	0.00520559
3120292	ALS2CR13	amyotrophic lateral sclerosis 2 (juvenile) chromosome region, candidate 13 (ALS2CR13)	-1.34776	0.00225441
770440	ULK1	unc-51-like kinase 1 (C. elegans) (ULK1)	-1.34654	0.00519418
5270731	SAFB	scaffold attachment factor B (SAFB)	-1.33764	0.00109687
3800176	BCLAF1	BCL2-associated transcription factor 1 (BCLAF1), transcript variant 2	-1.3316	0.000172559
6650687	PIGA	phosphatidylinositol glycan anchor biosynthesis, class A (paroxysmal nocturnal hemoglobinuria) (PIGA), transcript variant 3	-1.32505	0.000822933
6280332	CXCL16	chemokine (C-X-C motif) ligand 16 (CXCL16)	-1.322	0.0171212
6040064	IHPK1	inositol hexaphosphate kinase 1 (IHPK1), transcript variant 2	-1.31842	0.00373022
3060692	CERK	ceramide kinase (CERK), transcript variant 2	-1.31085	0.000113149
770575	TSPAN32	tetraspanin 32 (TSPAN32), transcript variant 2	-1.30218	0.0012789
380014	SLC25A19	solute carrier family 25 (mitochondrial thiamine pyrophosphate carrier), member 19 (SLC25A19), nuclear gene encoding mitochondrial protein	-1.29821	0.00258198
5080167	NOTCH1	Notch homolog 1, translocation-associated (Drosophila) (NOTCH1)	-1.29649	0.00166772
870131	HSPA5	heat shock 70kDa protein 5 (glucose-regulated protein, 78kDa) (HSPA5)	-1.28196	0.0271221
4280639	SH3GL1	SH3-domain GRB2-like 1 (SH3GL1)	-1.27866	0.00573647
540403	LRP5L	low density lipoprotein receptor-related protein 5-like (LRP5L)	-1.27579	0.00720551
2680386	PSCDBP	pleckstrin homology, Sec7 and coiled-coil domains, binding protein (PSCDBP)	-1.27191	0.00218618
1240050	ING3	inhibitor of growth family, member 3 (ING3), transcript variant 3	-1.26767	0.000172559
3940471	CCDC106	coiled-coil domain containing 106 (CCDC106)	-1.26719	0.0188163
6420286	NDEL1	nudE nuclear distribution gene E homolog (A. nidulans)-like 1 (NDEL1), transcript variant 2	-1.25127	0.00292273
3830180	VPS16	vacuolar protein sorting 16 homolog (S. cerevisiae) (VPS16), transcript variant 1	-1.24962	7.55126e-05
4070424	LOC90835	hypothetical protein LOC90835 (LOC90835)	-1.24843	0.000332024
540221	NOL1	nucleolar protein 1, 120kDa (NOL1), transcript variant 2	-1.24482	0.0104505
1110465	YPEL2	yippee-like 2 (Drosophila) (YPEL2)	-1.24227	0.0258801
7560041	AXUD1	AXIN1 up-regulated 1 (AXUD1)	-1.24177	0.0135026
7050300	ZFP36L2	zinc finger protein 36, C3H type-like 2 (ZFP36L2)	-1.23007	0.0076017
2190537	WDR74	WD repeat domain 74 (WDR74)	-1.22598	0.000181478
6510435	MORF4L2	mortality factor 4 like 2 (MORF4L2)	-1.22194	0.00229271
5870202	FBXO33	F-box protein 33 (FBXO33)	-1.20477	0.00257651
2690270	SNIP1	Smad nuclear interacting protein 1 (SNIP1)	-1.20263	0.0486757
240348	PPM1F	protein phosphatase 1F (PP2C domain containing) (PPM1F)	-1.20175	0.000459539
5900725	PHLDA1	pleckstrin homology-like domain, family A, member 1 (PHLDA1)	-1.19676	0.0280912
4640041	CLK3	CDC-like kinase 3 (CLK3), transcript variant phclk3	-1.19108	0.000524765
6760671	IVNS1ABP	influenza virus NS1A binding protein (IVNS1ABP), transcript variant 2	-1.18965	0.00191209
6370523	KBTBD8	kelch repeat and BTB (POZ) domain containing 8 (KBTBD8)	-1.18963	0.016375
2490333	ZNF467	zinc finger protein 467 (ZNF467)	-1.18463	0.00780545
2230379	NAMPT	nicotinamide phosphoribosyltransferase (NAMPT)	-1.18414	0.00929262
1780619	EHD1	EH-domain containing 1 (EHD1)	-1.17847	0.0100643
1740240	PPP2CA	protein phosphatase 2 (formerly 2A), catalytic subunit, alpha isoform (PPP2CA)	-1.16414	6.15758e-05
6200630	RBM22	RNA binding motif protein 22 (RBM22)	-1.16306	0.000418201
5360630	C16orf80	chromosome 16 open reading frame 80 (C16orf80)	-1.1513	0.0177532
1340600	PPP1R15A	protein phosphatase 1, regulatory (inhibitor) subunit 15A (PPP1R15A)	-1.14575	0.00805782
2070195	SNAPC4	small nuclear RNA activating complex, polypeptide 4, 190kDa (SNAPC4)	-1.14186	0.000854181
150692	SLC26A6	solute carrier family 26, member 6 (SLC26A6), transcript variant 3	-1.1357	0.000436138
3450092	PELI1	pellino homolog 1 (Drosophila) (PELI1)	-1.1337	0.00239098
4150520	RIPK2	receptor-interacting serine-threonine kinase 2 (RIPK2)	-1.13139	0.0367505
3140369	TGIF1	TGFB-induced factor homeobox 1 (TGIF1), transcript variant 1	-1.12649	0.023817
5570187	EDG3	endothelial differentiation, sphingolipid G-protein-coupled receptor, 3 (EDG3)	-1.1219	0.0016511
670136	FLJ38717	FLJ38717 protein (FLJ38717)	-1.12177	0.0307055
4830682	CCDC92	coiled-coil domain containing 92 (CCDC92)	-1.12022	0.000425225
460484	CCRN4L	CCR4 carbon catabolite repression 4-like (S. cerevisiae) (CCRN4L)	-1.11633	0.0193137
1850309	CDK10	cyclin-dependent kinase (CDC2-like) 10 (CDK10), transcript variant 3	-1.1105	0.0132106
4880053	ORAOV1	oral cancer overexpressed 1 (ORAOV1)	-1.11004	5.66033e-05
4890672	AHR	aryl hydrocarbon receptor (AHR)	-1.1056	0.00206732
2490687	JMJD1C	jumonji domain containing 1C (JMJD1C), transcript variant 1	-1.10445	0.00250691
1940576	RPS6KB1	ribosomal protein S6 kinase, 70kDa, polypeptide 1 (RPS6KB1)	-1.10399	0.00029019
4050689	FLJ43093	FLJ43093 protein (FLJ43093)	-1.09727	0.0107789
3180521	SPRYD3	SPRY domain containing 3 (SPRYD3)	-1.09558	0.00181756
3800168	SLC2A3	solute carrier family 2 (facilitated glucose transporter), member 3 (SLC2A3)	-1.09435	0.00218618
3360059	CASP2	caspase 2, apoptosis-related cysteine peptidase (neural precursor cell expressed, developmentally down-regulated 2) (CASP2), transcript variant 1	-1.09247	0.00023165
3420241	SLC2A14	solute carrier family 2 (facilitated glucose transporter), member 14 (SLC2A14)	-1.09067	0.0159669
780762	CSNK1D	casein kinase 1, delta (CSNK1D), transcript variant 1	-1.08968	0.0138384
3830538	CCDC130	coiled-coil domain containing 130 (CCDC130)	-1.08877	0.00455981
7150196	TMEM87A	transmembrane protein 87A (TMEM87A)	-1.0829	0.000719319
2970195	DDX3X	DEAD (Asp-Glu-Ala-Asp) box polypeptide 3, X-linked (DDX3X)	-1.08106	0.00419007
3420154	NLRP3	NLR family, pyrin domain containing 3 (NLRP3), transcript variant 3	-1.07716	0.00805782
1450255	COX19	COX19 cytochrome c oxidase assembly homolog (S. cerevisiae) (COX19)	-1.07712	0.00273913
2100576	ARAF	v-raf murine sarcoma 3611 viral oncogene homolog (ARAF)	-1.07614	0.00188743
610750	MCL1	myeloid cell leukemia sequence 1 (BCL2-related) (MCL1), transcript variant 1	-1.07607	0.0133929
4830301	GCN5L2	GCN5 general control of amino-acid synthesis 5-like 2 (yeast) (GCN5L2)	-1.07586	0.00287567
3170561	CDC16	cell division cycle 16 homolog (S. cerevisiae) (CDC16), transcript variant 2	-1.07463	0.00384746
6840241	TXLNA	taxilin alpha (TXLNA)	-1.07065	0.000282493
7000224	SIRT1	sirtuin (silent mating type information regulation 2 homolog) 1 (S. cerevisiae) (SIRT1)	-1.06761	0.00112673
4570458	HERPUD1	homocysteine-inducible, endoplasmic reticulum stress-inducible, ubiquitin-like domain member 1 (HERPUD1), transcript variant 3	-1.06714	0.0343614
5690554	PPM1D	protein phosphatase 1D magnesium-dependent, delta isoform (PPM1D)	-1.06558	0.00325678
6960037	EDC4	enhancer of mRNA decapping 4 (EDC4)	-1.06056	0.0415686
450673	SPATA2L	spermatogenesis associated 2-like (SPATA2L)	-1.05997	0.00726917
6510608	BTBD11	BTB (POZ) domain containing 11 (BTBD11), transcript variant 1	-1.05941	0.00741738
630474	ZP3	zona pellucida glycoprotein 3 (sperm receptor) (ZP3)	-1.05311	0.0342234
5560010	CPSF4	cleavage and polyadenylation specific factor 4, 30kDa (CPSF4), transcript variant 2	-1.05303	0.00150481
1190687	CLK2	CDC-like kinase 2, transcript variant 4 (CLK2)	-1.05186	0.00291512
1470706	C8orf55	chromosome 8 open reading frame 55 (C8orf55)	-1.04982	0.00126743
2940646	REPIN1	replication initiator 1 (REPIN1), transcript variant 2	-1.04958	0.00422731
3780326	DNAJB12	DnaJ (Hsp40) homolog, subfamily B, member 12 (DNAJB12), transcript variant 1	-1.04873	0.00244098
50088	HCFC1R1	host cell factor C1 regulator 1 (XPO1 dependent) (HCFC1R1), transcript variant 3	-1.04653	0.00563103
3800671	CTNNB1	catenin (cadherin-associated protein), beta 1, 88kDa (CTNNB1)	-1.04301	0.0442824
6280360	SPG7	spastic paraplegia 7 (pure and complicated autosomal recessive) (SPG7), nuclear gene encoding mitochondrial protein, transcript variant 1	-1.0396	0.00188976
4780072	TCEAL3	transcription elongation factor A (SII)-like 3 (TCEAL3), transcript variant 1	-1.03957	0.0184586
990167	C1orf52	chromosome 1 open reading frame 52 (C1orf52)	-1.03937	0.000204612
2490181	SFRS10	splicing factor, arginine/serine-rich 10 (transformer 2 homolog, Drosophila) (SFRS10)	-1.0363	0.00150481
2900735	DHX15	DEAH (Asp-Glu-Ala-His) box polypeptide 15 (DHX15)	-1.03489	0.0142669
7200598	MED6	mediator complex subunit 6 (MED6)	-1.03391	0.0271221
1230196	AHCTF1	AT hook containing transcription factor 1 (AHCTF1)	-1.03356	0.0358223
630110	SUOX	sulfite oxidase (SUOX), nuclear gene encoding mitochondrial protein, transcript variant 1	-1.03204	5.66033e-05
6020209	SPECC1L	SPECC1-like (SPECC1L)	-1.02975	6.15758e-05
5220240	FTH1	ferritin, heavy polypeptide 1 (FTH1)	-1.02138	0.0121949
6370215	RSBN1	round spermatid basic protein 1 (RSBN1)	-1.01506	0.00837481
2070209	BTAF1	BTAF1 RNA polymerase II, B-TFIID transcription factor-associated, 170kDa (Mot1 homolog, S. cerevisiae) (BTAF1)	-1.01483	0.00228653
3170689	NKTR	natural killer-tumor recognition sequence (NKTR)	-1.01453	0.0436705
5550296	OSBP	oxysterol binding protein (OSBP)	-1.01301	0.0153275
7560719	RAB1A	RAB1A, member RAS oncogene family (RAB1A)	-1.00686	0.00300486
450458	PNPLA8	patatin-like phospholipase domain containing 8 (PNPLA8)	-1.00532	0.0011421
1690326	PGRMC2	progesterone receptor membrane component 2 (PGRMC2)	-1.00482	6.02427e-05
3440091	FAM3A	family with sequence similarity 3, member A (FAM3A)	1.00186	0.000425225
2060136	ATG4B	ATG4 autophagy related 4 homolog B (S. cerevisiae) (ATG4B), transcript variant 2	1.00352	0.0168975
270487	SH2D3C	SH2 domain containing 3C (SH2D3C), transcript variant 2	1.00407	0.00276151
5670139	TMEM149	transmembrane protein 149 (TMEM149)	1.00434	0.00990027
520278	FAM100B	family with sequence similarity 100, member B (FAM100B)	1.00458	0.0420302
3940592	PGAM1	phosphoglycerate mutase 1 (brain) (PGAM1)	1.00529	0.00158282
6330068	MAN2B1	mannosidase, alpha, class 2B, member 1 (MAN2B1)	1.00865	0.0308219
650347	NUDT1	nudix (nucleoside diphosphate linked moiety X)-type motif 1 (NUDT1), transcript variant 2A	1.00878	0.00188492
6220164	CENTG3	centaurin, gamma 3 (CENTG3)	1.00976	0.00122075
3180026	PSMB8	proteasome (prosome, macropain) subunit, beta type, 8 (large multifunctional peptidase 7) (PSMB8), transcript variant 2	1.01051	0.0461035
5080100	ZNF408	zinc finger protein 408 (ZNF408)	1.01167	0.000510314
5080619	SULT1A3	sulfotransferase family, cytosolic, 1A, phenol-preferring, member 3 (SULT1A3), transcript variant 1	1.01313	0.00686892
1740576	LMF2	lipase maturation factor 2 (LMF2)	1.01371	0.0054073
4900431	STUB1	STIP1 homology and U-box containing protein 1 (STUB1)	1.01538	6.02427e-05
580204	ZDHHC12	zinc finger, DHHC-type containing 12 (ZDHHC12)	1.01583	0.00650723
1780446	PCK2	phosphoenolpyruvate carboxykinase 2 (mitochondrial) (PCK2), nuclear gene encoding mitochondrial protein, transcript variant 1	1.01885	0.0477783
620136	LILRA5	leukocyte immunoglobulin-like receptor, subfamily A (with TM domain), member 5 (LILRA5), transcript variant 3	1.01918	0.00953498
730685	RGS19	regulator of G-protein signaling 19 (RGS19), transcript variant 1	1.02419	0.00628785
6660133	TGFBRAP1	transforming growth factor, beta receptor associated protein 1 (TGFBRAP1)	1.02424	0.0133432
1660674	NUDT22	nudix (nucleoside diphosphate linked moiety X)-type motif 22 (NUDT22)	1.02485	0.000204612
450397	IFNAR2	interferon (alpha, beta and omega) receptor 2 (IFNAR2), transcript variant 1	1.02539	0.00290996
6250615	PGLYRP1	peptidoglycan recognition protein 1 (PGLYRP1)	1.02546	0.00604529
1850504	FBXW7	F-box and WD repeat domain containing 7 (FBXW7), transcript variant 1	1.02645	0.00415986
840356	NUAK2	NUAK family, SNF1-like kinase, 2 (NUAK2)	1.02691	0.0426743
4040546	DNASE1L1	deoxyribonuclease I-like 1 (DNASE1L1), transcript variant 1	1.02852	0.00276715
5290500	CAPNS1	calpain, small subunit 1 (CAPNS1), transcript variant 2	1.03008	0.000277351
1470553	GIYD1	GIY-YIG domain containing 1 (GIYD1), transcript variant 1	1.03064	0.0116213
4040114	TEF	thyrotrophic embryonic factor (TEF)	1.03303	0.00218618
7650433	TIMP1	TIMP metallopeptidase inhibitor 1 (TIMP1)	1.03378	0.0415915
6650379	SERTAD3	SERTA domain containing 3 (SERTAD3), transcript variant 2	1.0347	0.0184865
6650746	RHBDD2	rhomboid domain containing 2 (RHBDD2), transcript variant 1	1.038	0.0235598
3370075	EDG6	endothelial differentiation, lysophosphatidic acid G-protein-coupled receptor, 6 (EDG6)	1.03989	0.020993
4640064	LTBR	lymphotoxin beta receptor (TNFR superfamily, member 3) (LTBR)	1.0416	0.00276715
5720487	ILK	integrin-linked kinase (ILK), transcript variant 2	1.04324	0.0184586
1010047	RAB4B	RAB4B, member RAS oncogene family (RAB4B)	1.04464	0.00116587
6980692	RNF135	ring finger protein 135 (RNF135), transcript variant 2	1.04499	0.00353279
5270730	ACTB	actin, beta (ACTB)	1.04639	0.00521803
1740673	LOC399942	similar to Tubulin alpha-2 chain (Alpha-tubulin 2), transcript variant 5 (LOC399942)	1.04756	0.0433889
7160750	IIP45	invasion inhibitory protein 45 (IIP45)	1.04764	0.00221448
3840521	STK40	serine/threonine kinase 40 (STK40)	1.04952	0.000908927
6220273	STX10	syntaxin 10 (STX10)	1.05182	0.00374149
2230204	OAS2	2'-5'-oligoadenylate synthetase 2, 69/71kDa (OAS2), transcript variant 3	1.05278	0.00672643
6480088	LYPLA2	lysophospholipase II (LYPLA2)	1.05938	9.7549e-05
7610184	PNKP	polynucleotide kinase 3'-phosphatase (PNKP)	1.06041	0.00419007
4760433	C16orf7	chromosome 16 open reading frame 7 (C16orf7)	1.0609	0.000332024
1070678	COTL1	coactosin-like 1 (Dictyostelium) (COTL1)	1.06122	0.00337068
2640471	RNF24	ring finger protein 24 (RNF24)	1.06133	0.000973592
4260010	CYB5R3	cytochrome b5 reductase 3 (CYB5R3), transcript variant M	1.06299	0.000765037
4150136	RPS6KB2	ribosomal protein S6 kinase, 70kDa, polypeptide 2 (RPS6KB2)	1.0677	0.00377295
2450725	SLC3A2	solute carrier family 3 (activators of dibasic and neutral amino acid transport), member 2 (SLC3A2), transcript variant 6	1.06877	0.0402182
1050746	HM13	histocompatibility (minor) 13 (HM13), transcript variant 2	1.06941	0.00516864
6220762	LOC730256	hypothetical protein LOC730256 (LOC730256)	1.07234	0.00278263
4220327	MRPL38	mitochondrial ribosomal protein L38 (MRPL38), nuclear gene encoding mitochondrial protein	1.07352	0.00840451
1230458	AES	amino-terminal enhancer of split (AES), transcript variant 2	1.0739	0.0438274
1090747	TNFSF12	tumor necrosis factor (ligand) superfamily, member 12 (TNFSF12)	1.07402	0.00839613
6580750	CFP	complement factor properdin (CFP)	1.07475	0.00396609
5080682	CTDSP1	CTD (carboxy-terminal domain, RNA polymerase II, polypeptide A) small phosphatase 1 (CTDSP1), transcript variant 1	1.07796	0.00899045
2350066	HLA-A	major histocompatibility complex, class I, A (HLA-A)	1.07838	0.00541285
1110255	CCS	copper chaperone for superoxide dismutase (CCS)	1.08063	0.00672643
5220678	LRRC33	leucine rich repeat containing 33 (LRRC33)	1.08155	0.0117527
1340427	FBXW5	F-box and WD repeat domain containing 5 (FBXW5)	1.08173	9.9106e-05
840647	RPL36	ribosomal protein L36 (RPL36), transcript variant 1	1.08384	0.000349556
7040079	AP1S1	adaptor-related protein complex 1, sigma 1 subunit (AP1S1), transcript variant 1	1.08848	0.0180205
5310397	LRRC25	leucine rich repeat containing 25 (LRRC25)	1.08861	0.00611522
2060121	FUCA1	fucosidase, alpha-L- 1, tissue (FUCA1)	1.08909	0.0230649
7560037	KIAA1949	KIAA1949 (KIAA1949)	1.0894	0.00833608
7050326	CDKN2D	cyclin-dependent kinase inhibitor 2D (p19, inhibits CDK4) (CDKN2D), transcript variant 2	1.09164	0.0130262
6220242	ETFB	electron-transfer-flavoprotein, beta polypeptide (ETFB), transcript variant 1	1.095	6.02427e-05
7040278	RAB5C	RAB5C, member RAS oncogene family (RAB5C), transcript variant 2	1.09563	0.00650723
2970025	SEPW1	selenoprotein W, 1 (SEPW1)	1.09802	0.0158885
110382	RAC2	ras-related C3 botulinum toxin substrate 2 (rho family, small GTP binding protein Rac2) (RAC2)	1.09896	0.0176185
6290181	RPUSD1	RNA pseudouridylate synthase domain containing 1 (RPUSD1)	1.09914	0.000468681
70674	TM9SF4	transmembrane 9 superfamily protein member 4 (TM9SF4)	1.09978	0.0328583
6900600	MFSD5	major facilitator superfamily domain containing 5 (MFSD5)	1.10016	0.00854285
6480754	LOC348262	hypothetical protein LOC348262 (LOC348262), transcript variant 1	1.101	0.000472751
2850333	P4HB	procollagen-proline, 2-oxoglutarate 4-dioxygenase (proline 4-hydroxylase), beta polypeptide (P4HB)	1.10206	0.00068584
3290672	DULLARD	dullard homolog (Xenopus laevis) (DULLARD)	1.10274	0.015546
3710068	WARS	tryptophanyl-tRNA synthetase (WARS), transcript variant 2	1.10316	0.00316622
6400474	MLF2	myeloid leukemia factor 2 (MLF2)	1.10365	0.00271002
20347	TRADD	TNFRSF1A-associated via death domain (TRADD)	1.10368	0.0262237
6620360	C12orf62	chromosome 12 open reading frame 62 (C12orf62)	1.10466	0.000553774
1110377	ATP5D	ATP synthase, H+ transporting, mitochondrial F1 complex, delta subunit (ATP5D), nuclear gene encoding mitochondrial protein, transcript variant 1	1.10586	0.00112673
4250327	RHOC	ras homolog gene family, member C (RHOC), transcript variant 1	1.10646	0.0203964
1070044	GMIP	GEM interacting protein (GMIP)	1.10765	0.00456057
5050603	TBC1D10C	TBC1 domain family, member 10C (TBC1D10C)	1.10814	0.000115138
270129	TMEM8	transmembrane protein 8 (five membrane-spanning domains) (TMEM8)	1.11233	0.0225912
3870136	BANF1	barrier to autointegration factor 1 (BANF1)	1.11476	0.00100384
830242	GMPPA	GDP-mannose pyrophosphorylase A (GMPPA), transcript variant 2	1.11607	0.0169408
4250458	CFL1	cofilin 1 (non-muscle) (CFL1)	1.11698	0.000343453
5570088	SRM	spermidine synthase (SRM)	1.12183	0.000535058
6180608	SLC27A1	solute carrier family 27 (fatty acid transporter), member 1 (SLC27A1)	1.12325	0.01693
6130446	LOC732007	similar to Phosphoglycerate mutase 1 (Phosphoglycerate mutase isozyme B) (PGAM-B) (BPG-dependent PGAM 1) (LOC732007)	1.12344	0.00196547
6420253	BAT2	HLA-B associated transcript 2 (BAT2)	1.12511	0.0021489
3520095	RAD23A	RAD23 homolog A (S. cerevisiae) (RAD23A)	1.12977	6.15758e-05
2360136	LOC440926	H3 histone, family 3A pseudogene (LOC440926) on chromosome 2.	1.13409	0.0463918
10189	C19orf24	chromosome 19 open reading frame 24 (C19orf24)	1.13425	0.000670023
5490671	XAB2	XPA binding protein 2 (XAB2)	1.13464	0.000672266
2370259	GPSN2	glycoprotein, synaptic 2 (GPSN2)	1.13728	0.00057601
4640608	P76	mannose-6-phosphate protein p76 (P76)	1.1376	0.000765638
2350706	TRAF7	TNF receptor-associated factor 7 (TRAF7)	1.14026	0.000165599
5220438	C20orf52	chromosome 20 open reading frame 52 (C20orf52)	1.14185	0.00452571
1510414	MGRN1	mahogunin, ring finger 1 (MGRN1)	1.1435	0.00324752
6200431	AKT1	v-akt murine thymoma viral oncogene homolog 1 (AKT1), transcript variant 3	1.14528	0.00187543
7560093	UBL7	ubiquitin-like 7 (bone marrow stromal cell-derived) (UBL7), transcript variant 2	1.14646	0.00860271
1470561	C16orf24	chromosome 16 open reading frame 24 (C16orf24)	1.14793	0.000429361
1780678	LOC374395	similar to RIKEN cDNA 1810059G22 (LOC374395)	1.15061	0.00573647
2360474	PKN1	protein kinase N1 (PKN1), transcript variant 1	1.1512	0.00708379
5810196	DKFZP434B0335	DKFZP434B0335 protein (DKFZP434B0335)	1.15305	0.0186028
4230735	FAM129A	family with sequence similarity 129, member A (FAM129A), transcript variant 2	1.15501	0.0489507
730632	LSP1	lymphocyte-specific protein 1 (LSP1), transcript variant 4	1.15572	0.00267557
380242	G6PC3	glucose 6 phosphatase, catalytic, 3 (G6PC3)	1.15688	0.00131942
7000368	UBE2L6	ubiquitin-conjugating enzyme E2L 6 (UBE2L6), transcript variant 1	1.16048	0.0109389
1170600	UQCRC1	ubiquinol-cytochrome c reductase core protein I (UQCRC1)	1.16176	0.00107082
4290403	CMTM7	CKLF-like MARVEL transmembrane domain containing 7 (CMTM7), transcript variant 2	1.16309	0.0243373
5820753	RBCK1	RanBP-type and C3HC4-type zinc finger containing 1 (RBCK1), transcript variant 1	1.16433	0.00218618
650040	PILRA	paired immunoglobin-like type 2 receptor alpha (PILRA), transcript variant 2	1.16489	0.00725543
5670372	LOC606724	coronin, actin binding protein, 1A pseudogene (LOC606724) on chromosome 16.	1.16613	0.000459425
6560747	USP5	ubiquitin specific peptidase 5 (isopeptidase T) (USP5), transcript variant 2	1.16652	0.0333276
4220091	TSPO	translocator protein (18kDa) (TSPO), transcript variant PBR-S	1.17483	0.0204561
1570564	C1orf86	chromosome 1 open reading frame 86 (C1orf86)	1.17525	0.00257651
6380484	SERPINA1	serpin peptidase inhibitor, clade A (alpha-1 antiproteinase, antitrypsin), member 1 (SERPINA1), transcript variant 3	1.18688	0.000171523
4290736	MAP2K2	mitogen-activated protein kinase kinase 2 (MAP2K2)	1.18709	0.00251815
2370093	COMMD4	COMM domain containing 4 (COMMD4)	1.19046	0.00159738
5890500	PGAM4	phosphoglycerate mutase family member 4 (PGAM4)	1.1919	0.000642566
6840630	SSBP4	single stranded DNA binding protein 4 (SSBP4), transcript variant 1	1.19529	0.0012789
4070392	CYBA	cytochrome b-245, alpha polypeptide (CYBA)	1.19859	0.00298127
2140528	GPR172A	G protein-coupled receptor 172A (GPR172A)	1.20182	0.0170773
2600408	PTPRC	protein tyrosine phosphatase, receptor type, C (PTPRC), transcript variant 2	1.20359	0.0440201
3610474	ERCC1	excision repair cross-complementing rodent repair deficiency, complementation group 1 (includes overlapping antisense sequence) (ERCC1), transcript variant 2	1.20633	0.00217099
6590253	ALDOA	aldolase A, fructose-bisphosphate (ALDOA), transcript variant 3	1.20987	0.00361582
3780131	C19orf50	chromosome 19 open reading frame 50 (C19orf50)	1.21038	0.000343453
160170	PKM2	pyruvate kinase, muscle (PKM2), transcript variant 3	1.2104	0.000231578
3370451	GNB2	guanine nucleotide binding protein (G protein), beta polypeptide 2 (GNB2)	1.21206	7.86179e-05
1050500	PLEC1	plectin 1, intermediate filament binding protein 500kDa (PLEC1), transcript variant 1	1.21563	0.00805782
130750	YPEL3	yippee-like 3 (Drosophila) (YPEL3)	1.21565	6.02427e-05
1940132	CD151	CD151 molecule (Raph blood group) (CD151), transcript variant 4	1.21593	0.00371164
4260647	YIF1B	Yip1 interacting factor homolog B (S. cerevisiae) (YIF1B), transcript variant 2	1.217	0.000161196
6450543	CST3	cystatin C (CST3)	1.21704	0.00244711
20427	RNH1	ribonuclease/angiogenin inhibitor 1 (RNH1), transcript variant 4	1.22076	0.0104007
1740681	BOLA2	bolA homolog 2 (E. coli) (BOLA2)	1.22295	0.0393936
3990379	ITGB7	integrin, beta 7 (ITGB7)	1.22559	0.00483366
3850273	PEBP1	phosphatidylethanolamine binding protein 1 (PEBP1)	1.22857	0.00282448
1240070	CD74	CD74 molecule, major histocompatibility complex, class II invariant chain (CD74), transcript variant 1	1.22875	0.000908927
150288	UBE1	ubiquitin-activating enzyme E1 (UBE1), transcript variant 1	1.2307	0.00367144
870113	PTGES2	prostaglandin E synthase 2 (PTGES2), transcript variant 2	1.23304	0.000241796
3360646	MVP	major vault protein (MVP), transcript variant 2	1.23659	0.000220704
5820598	MED16	mediator complex subunit 16 (MED16)	1.23674	0.000459425
4730349	PNKD	paroxysmal nonkinesiogenic dyskinesia (PNKD), transcript variant 2	1.23751	0.0227026
6860382	OGFR	opioid growth factor receptor (OGFR)	1.2392	0.0197216
4220672	MT1F	metallothionein 1F (MT1F)	1.24165	0.00405825
6020630	MMP25	matrix metallopeptidase 25 (MMP25)	1.24228	0.0274539
7100392	P704P	prostate-specific P704P (P704P)	1.24607	0.000622186
3780451	CORO1B	coronin, actin binding protein, 1B (CORO1B), transcript variant 1	1.24873	3.73128e-05
360619	FGR	Gardner-Rasheed feline sarcoma viral (v-fgr) oncogene homolog (FGR), transcript variant 1	1.24969	0.00318157
540451	LOC127295	similar to 60S ribosomal protein L36 (LOC127295)	1.25067	0.000182416
1510133	CD37	CD37 molecule (CD37), transcript variant 1	1.25294	6.02427e-05
3190255	SDF4	stromal cell derived factor 4 (SDF4)	1.2576	0.000241917
2630195	VAMP5	vesicle-associated membrane protein 5 (myobrevin) (VAMP5)	1.25792	0.00130598
4480437	PIM3	pim-3 oncogene (PIM3)	1.25905	0.00396609
650300	CCDC86	coiled-coil domain containing 86 (CCDC86)	1.25959	0.0130606
4070201	C20orf55	chromosome 20 open reading frame 55 (C20orf55), transcript variant 1	1.25983	0.000425225
4900685	AGTRAP	angiotensin II receptor-associated protein (AGTRAP), transcript variant 2	1.26187	0.00273913
1470376	SCYL1	SCY1-like 1 (S. cerevisiae) (SCYL1)	1.26751	8.91355e-05
3930601	PARP10	poly (ADP-ribose) polymerase family, member 10 (PARP10)	1.26835	0.000703924
770754	TTYH3	tweety homolog 3 (Drosophila) (TTYH3)	1.26885	0.00257651
6550180	ZMAT5	zinc finger, matrin type 5 (ZMAT5), transcript variant 1	1.26985	0.00098727
6770711	CD4	CD4 molecule (CD4)	1.27621	0.000101026
70070	GRINA	glutamate receptor, ionotropic, N-methyl D-aspartate-associated protein 1 (glutamate binding) (GRINA), transcript variant 1	1.27693	0.0110195
4570500	CPNE1	copine I (CPNE1), transcript variant 8	1.27787	0.00777663
5490563	ZNF524	zinc finger protein 524 (ZNF524)	1.28066	0.00016671
2510220	IFI35	interferon-induced protein 35 (IFI35)	1.28291	0.0297659
6250553	ITFG3	integrin alpha FG-GAP repeat containing 3 (ITFG3)	1.28414	0.00209207
2140487	DPP7	dipeptidyl-peptidase 7 (DPP7)	1.29255	0.00166772
4180494	ITGAL	integrin, alpha L (antigen CD11A (p180), lymphocyte function-associated antigen 1; alpha polypeptide) (ITGAL)	1.2931	0.00273913
2480288	GPAA1	glycosylphosphatidylinositol anchor attachment protein 1 homolog (yeast) (GPAA1)	1.29486	0.00300486
6940408	COBRA1	cofactor of BRCA1 (COBRA1)	1.29532	0.00132305
4880646	FKSG30	actin-like protein (FKSG30)	1.29613	0.0262237
6110474	HDGF	hepatoma-derived growth factor (high-mobility group protein 1-like) (HDGF)	1.29778	0.000641749
380189	SLC35A4	solute carrier family 35, member A4 (SLC35A4)	1.30236	0.000817308
6220538	DOK2	docking protein 2, 56kDa (DOK2)	1.30346	0.00120692
3060612	HK3	hexokinase 3 (white cell) (HK3), nuclear gene encoding mitochondrial protein	1.3042	0.0421209
3930707	LOC346950	similar to ribosomal protein L37 (LOC346950)	1.3069	0.00294561
770561	C20orf108	chromosome 20 open reading frame 108 (C20orf108)	1.30778	6.02427e-05
7510632	TAF10	TAF10 RNA polymerase II, TATA box binding protein (TBP)-associated factor, 30kDa (TAF10)	1.30799	9.71143e-05
6060315	FERMT3	fermitin family homolog 3 (Drosophila) (FERMT3), transcript variant URP2SF	1.31485	0.00013233
20170	ZNF385A	zinc finger protein 385A (ZNF385A)	1.31701	0.0012789
4560170	SCAND1	SCAN domain containing 1 (SCAND1), transcript variant 1	1.31773	0.00121102
290035	C11orf59	chromosome 11 open reading frame 59 (C11orf59)	1.31848	0.00300268
6280240	SH3BGRL3	SH3 domain binding glutamic acid-rich protein like 3 (SH3BGRL3)	1.32012	6.01301e-05
6620681	TMEM176B	transmembrane protein 176B (TMEM176B)	1.32453	0.00867493
4860239	WDR1	WD repeat domain 1 (WDR1), transcript variant 1	1.32489	0.000670023
580575	LOC255620	similar to unc-93 homolog B1, transcript variant 1 (LOC255620)	1.32647	1.43367e-05
2000224	FAM89B	family with sequence similarity 89, member B (FAM89B), transcript variant 3	1.32938	0.00193529
6060433	RPS6KA4	ribosomal protein S6 kinase, 90kDa, polypeptide 4 (RPS6KA4), transcript variant 2	1.33086	5.66033e-05
670673	BCL2L1	BCL2-like 1 (BCL2L1), nuclear gene encoding mitochondrial protein, transcript variant 1	1.34116	0.0002656
1780554	TMUB1	transmembrane and ubiquitin-like domain containing 1 (TMUB1)	1.34123	4.50148e-05
6770097	UBTD1	ubiquitin domain containing 1 (UBTD1)	1.34289	0.00188976
5890072	NIBP	NIK and IKK{beta} binding protein (NIBP)	1.34846	3.73128e-05
3990598	DRAP1	DR1-associated protein 1 (negative cofactor 2 alpha) (DRAP1)	1.35174	0.00188492
110092	NUDT14	nudix (nucleoside diphosphate linked moiety X)-type motif 14 (NUDT14)	1.36171	0.000277351
2850576	SEMA4A	sema domain, immunoglobulin domain (Ig), transmembrane domain (TM) and short cytoplasmic domain, (semaphorin) 4A (SEMA4A)	1.36798	5.66033e-05
2570035	C17orf49	chromosome 17 open reading frame 49 (C17orf49)	1.36987	0.000241917
2030309	SERPING1	serpin peptidase inhibitor, clade G (C1 inhibitor), member 1, (angioedema, hereditary) (SERPING1), transcript variant 2	1.37187	0.0189563
380541	FAM152B	family with sequence similarity 152, member B (FAM152B)	1.37224	0.000671146
1230767	IFITM2	interferon induced transmembrane protein 2 (1-8D) (IFITM2)	1.37375	0.013142
7200333	RALY	RNA binding protein, autoantigenic (hnRNP-associated with lethal yellow homolog (mouse)) (RALY), transcript variant 2	1.37445	5.66033e-05
2340739	LOC402221	similar to actin alpha 1 skeletal muscle protein (LOC402221)	1.38122	0.0349201
3890202	SF3A2	splicing factor 3a, subunit 2, 66kDa (SF3A2)	1.38669	0.000182416
5570242	PFKL	phosphofructokinase, liver (PFKL), transcript variant 2	1.38863	0.00023165
130142	LOC653994	similar to Eukaryotic translation initiation factor 4H (eIF-4H) (Williams-Beuren syndrome chromosome region 1 protein homolog), transcript variant 2 (LOC653994)	1.38986	0.028776
5560102	AGPAT2	1-acylglycerol-3-phosphate O-acyltransferase 2 (lysophosphatidic acid acyltransferase, beta) (AGPAT2), transcript variant 2	1.39049	0.00192786
4390121	ADRM1	adhesion regulating molecule 1 (ADRM1), transcript variant 2	1.3956	6.02427e-05
6900440	SLC25A1	solute carrier family 25 (mitochondrial carrier; citrate transporter), member 1 (SLC25A1), nuclear gene encoding mitochondrial protein	1.39799	3.73128e-05
7210114	FCGR3B	Fc fragment of IgG, low affinity IIIb, receptor (CD16b) (FCGR3B)	1.39809	0.00145567
2100296	NAPSA	napsin A aspartic peptidase (NAPSA)	1.39858	0.0180205
4760349	LRP10	low density lipoprotein receptor-related protein 10 (LRP10)	1.40557	0.00411531
1470358	C19orf43	chromosome 19 open reading frame 43 (C19orf43)	1.40557	1.73042e-05
160731	SHISA5	shisa homolog 5 (Xenopus laevis) (SHISA5)	1.40655	0.002371
2630370	MAD1L1	MAD1 mitotic arrest deficient-like 1 (yeast) (MAD1L1), transcript variant 2	1.41008	0.00391261
6200064	CECR1	cat eye syndrome chromosome region, candidate 1 (CECR1), transcript variant 2	1.41116	0.0130606
6200402	MT1A	metallothionein 1A (MT1A)	1.4141	0.0012789
1470382	IRF7	interferon regulatory factor 7 (IRF7), transcript variant b	1.41542	0.000559141
5810008	DLGAP4	discs, large (Drosophila) homolog-associated protein 4 (DLGAP4), transcript variant 3	1.4165	0.000553774
4200025	OAF	OAF homolog (Drosophila) (OAF)	1.41825	0.000180727
1780402	SEPN1	selenoprotein N, 1 (SEPN1), transcript variant 2	1.42026	0.000332024
1850414	EIF5A	eukaryotic translation initiation factor 5A (EIF5A)	1.42631	3.73128e-05
2360138	ATP6V0C	ATPase, H+ transporting, lysosomal 16kDa, V0 subunit c (ATP6V0C)	1.4283	0.00196547
770168	CLPTM1	cleft lip and palate associated transmembrane protein 1 (CLPTM1)	1.43439	0.000119507
7400053	SLC22A18	solute carrier family 22 (organic cation transporter), member 18 (SLC22A18), transcript variant 1	1.43568	0.00275384
3800307	SHKBP1	SH3KBP1 binding protein 1 (SHKBP1)	1.43755	0.00011873
5090632	LGALS9	lectin, galactoside-binding, soluble, 9 (galectin 9) (LGALS9), transcript variant long	1.4394	0.00185508
6510402	SMARCC2	SWI/SNF related, matrix associated, actin dependent regulator of chromatin, subfamily c, member 2 (SMARCC2), transcript variant 2	1.4395	0.000468591
4050475	KIAA0319L	KIAA0319-like (KIAA0319L), transcript variant 1	1.43987	0.00255881
2690390	HCG4	HLA complex group 4 (HCG4) on chromosome 6.	1.44407	0.00777663
7400047	LOC388344	similar to ribosomal protein L13, transcript variant 1 (LOC388344)	1.44687	0.0017963
5900435	TAOK1	TAO kinase 1 (TAOK1)	1.44733	0.0314649
1400025	PTOV1	prostate tumor overexpressed gene 1 (PTOV1)	1.45025	3.61295e-05
5260196	BCL7C	B-cell CLL/lymphoma 7C (BCL7C)	1.45264	0.000119507
5570767	PPP2R1A	protein phosphatase 2 (formerly 2A), regulatory subunit A , alpha isoform (PPP2R1A)	1.45344	0.00022815
3370139	MYO1G	myosin IG (MYO1G)	1.47072	0.000658517
2100196	ISG15	ISG15 ubiquitin-like modifier (ISG15)	1.47534	0.0326094
3780674	ZNF503	zinc finger protein 503 (ZNF503)	1.47891	0.00842679
2690601	ARPC4	actin related protein 2/3 complex, subunit 4, 20kDa (ARPC4), transcript variant 2	1.49522	1.73892e-05
2940068	GPBAR1	G protein-coupled bile acid receptor 1 (GPBAR1), transcript variant 3	1.5028	0.0457405
5720129	NFIX	nuclear factor I/X (CCAAT-binding transcription factor) (NFIX)	1.51819	1.49188e-05
5810398	SPI1	spleen focus forming virus (SFFV) proviral integration oncogene spi1 (SPI1), transcript variant 1	1.52245	0.000687346
840669	LOC654346	similar to galectin 9 short isoform, transcript variant 2 (LOC654346)	1.52382	0.00141188
1090167	GNAI2	guanine nucleotide binding protein (G protein), alpha inhibiting activity polypeptide 2 (GNAI2)	1.52665	5.03021e-06
3610390	SH2B2	SH2B adaptor protein 2 (SH2B2)	1.52704	0.00507519
4290730	LGALS3BP	lectin, galactoside-binding, soluble, 3 binding protein (LGALS3BP)	1.53138	0.0235598
3170239	CSK	c-src tyrosine kinase (CSK)	1.53637	6.02427e-05
4610338	CAMK1	calcium/calmodulin-dependent protein kinase I (CAMK1)	1.53816	0.00068584
4920546	ARSA	arylsulfatase A (ARSA), transcript variant 2	1.53964	5.66033e-05
2510593	HRASLS3	HRAS-like suppressor 3 (HRASLS3)	1.55205	0.0153903
870110	C15orf39	chromosome 15 open reading frame 39 (C15orf39)	1.56074	0.013226
5390113	CORO1A	coronin, actin binding protein, 1A (CORO1A)	1.56354	6.02427e-05
1070504	COPE	coatomer protein complex, subunit epsilon (COPE), transcript variant 3	1.56692	0.000221075
7160711	MAP2K3	mitogen-activated protein kinase kinase 3 (MAP2K3), transcript variant A	1.56853	0.000418201
3870601	MAPK3	mitogen-activated protein kinase 3 (MAPK3), transcript variant 2	1.57782	5.70528e-05
2070376	RFNG	radical fringe homolog (Drosophila) (RFNG)	1.58312	3.73128e-05
7550500	JUNB	jun B proto-oncogene (JUNB)	1.59315	0.00483366
7050484	ZYX	zyxin (ZYX), transcript variant 1	1.5959	0.000116323
450615	MT2A	metallothionein 2A (MT2A)	1.62965	0.00188743
3890482	ZNF581	zinc finger protein 581 (ZNF581)	1.63455	0.000160362
990193	SF3B4	splicing factor 3b, subunit 4, 49kDa (SF3B4)	1.6369	0.000111768
2140762	YWHAE	tyrosine 3-monooxygenase/tryptophan 5-monooxygenase activation protein, epsilon polypeptide (YWHAE)	1.64342	6.02427e-05
5810678	RENBP	renin binding protein (RENBP)	1.64817	6.02427e-05
1110092	CTSD	cathepsin D (CTSD)	1.64826	0.000202906
150020	C19orf22	chromosome 19 open reading frame 22 (C19orf22)	1.6516	0.000808354
4890270	LY6E	lymphocyte antigen 6 complex, locus E (LY6E)	1.66653	0.0464455
4890068	MAP3K11	mitogen-activated protein kinase kinase kinase 11 (MAP3K11)	1.67112	3.67117e-05
2490072	PRAM1	PML-RARA regulated adaptor molecule 1 (PRAM1)	1.67408	0.000277351
3890398	WBP2	WW domain binding protein 2 (WBP2)	1.67937	0.000506081
4480056	LOC255809	hypothetical LOC255809, transcript variant 2 (LOC255809)	1.67991	3.73128e-05
50689	C7orf28B	chromosome 7 open reading frame 28B (C7orf28B)	1.68172	0.0188347
2140392	ZNF580	zinc finger protein 580 (ZNF580), transcript variant 1	1.68315	0.00026623
3180528	MMP9	matrix metallopeptidase 9 (gelatinase B, 92kDa gelatinase, 92kDa type IV collagenase) (MMP9)	1.68526	0.00300108
2650092	JOSD2	Josephin domain containing 2 (JOSD2)	1.71317	7.93861e-07
4010438	LOC653438	similar to CG33096-PB, isoform B, transcript variant 1 (LOC653438)	1.72674	1.45078e-06
830750	NCF1B	neutrophil cytosolic factor 1B pseudogene (NCF1B) on chromosome 7.	1.74445	9.9106e-05
2850402	PFN1	profilin 1 (PFN1)	1.75141	4.38055e-05
4010753	RHOG	ras homolog gene family, member G (rho G) (RHOG)	1.75286	9.9106e-05
1010246	IFI6	interferon, alpha-inducible protein 6 (IFI6), transcript variant 2	1.76296	0.0441979
1940021	GRN	granulin (GRN)	1.76333	0.000182399
6420386	GPSM3	G-protein signaling modulator 3 (AGS3-like, C. elegans) (GPSM3)	1.7768	1.16688e-05
4780612	UNC93B1	unc-93 homolog B1 (C. elegans) (UNC93B1)	1.79741	1.658e-05
4250735	IL27RA	interleukin 27 receptor, alpha (IL27RA)	1.80388	0.00218618
270437	ACTN4	actinin, alpha 4 (ACTN4)	1.83401	2.06786e-06
7320494	ZFPM1	zinc finger protein, multitype 1 (ZFPM1)	1.84163	6.48013e-06
3180681	NCF1C	neutrophil cytosolic factor 1C pseudogene (NCF1C) on chromosome 7.	1.84837	0.00287567
6620609	ABTB1	ankyrin repeat and BTB (POZ) domain containing 1 (ABTB1), transcript variant 3	1.85978	0.000749264
6330725	BCL3	B-cell CLL/lymphoma 3 (BCL3)	1.86469	0.00946277
2970356	ALDH3B1	aldehyde dehydrogenase 3 family, member B1 (ALDH3B1), transcript variant 1	1.86716	2.73889e-05
5720184	KLF10	Kruppel-like factor 10 (KLF10), transcript variant 1	1.86887	0.000182416
1500470	MED25	mediator complex subunit 25 (MED25)	1.87203	5.66033e-05
1450377	BLOC1S1	biogenesis of lysosome-related organelles complex-1, subunit 1 (BLOC1S1)	1.87845	1.67399e-05
4220187	DYSF	dysferlin, limb girdle muscular dystrophy 2B (autosomal recessive) (DYSF)	1.89014	0.000106081
3850433	HSPA1B	heat shock 70kDa protein 1B (HSPA1B)	1.90757	0.00823557
580767	FAM101B	family with sequence similarity 101, member B (FAM101B)	1.91103	0.0023249
5810142	CITED4	Cbp/p300-interacting transactivator, with Glu/Asp-rich carboxy-terminal domain, 4 (CITED4)	1.92418	3.26336e-06
4760255	ARHGDIA	Rho GDP dissociation inhibitor (GDI) alpha (ARHGDIA)	1.97402	2.89497e-05
6480333	TCIRG1	T-cell, immune regulator 1, ATPase, H+ transporting, lysosomal V0 subunit A3 (TCIRG1), transcript variant 1	2.00836	6.48013e-06
7200398	HLA-C	major histocompatibility complex, class I, C (HLA-C)	2.01381	0.000658517
130403	RNF19B	ring finger protein 19B (RNF19B)	2.03644	0.000363213
6580059	UCP2	uncoupling protein 2 (mitochondrial, proton carrier) (UCP2), nuclear gene encoding mitochondrial protein	2.07368	0.00374149
150154	FAM108A3	family with sequence similarity 108, member A3 (FAM108A3)	2.10508	1.94305e-06
5910019	C1QB	complement component 1, q subcomponent, B chain (C1QB)	2.11127	0.00010471
5700070	ALPL	alkaline phosphatase, liver/bone/kidney (ALPL)	2.15497	0.00735325
6510072	ACTG1	actin, gamma 1 (ACTG1)	2.16576	0.0344461
6960026	STXBP2	syntaxin binding protein 2 (STXBP2)	2.28115	3.6661e-07
5360156	IFITM1	interferon induced transmembrane protein 1 (9-27) (IFITM1)	2.29419	0.0087149
2060411	LOC652616	similar to neutrophil cytosolic factor 1 (LOC652616)	2.32737	0.000158674
6650242	IFITM3	interferon induced transmembrane protein 3 (1-8U) (IFITM3)	2.33083	0.0190271
6220382	CD68	CD68 molecule (CD68), transcript variant 1	2.39467	0.00278585
5720682	TMEM176A	transmembrane protein 176A (TMEM176A)	2.43561	0.00958237
6280504	LOC100008589	28S ribosomal RNA (LOC100008589).	2.51338	0.00939206
2570176	NAPSB	napsin B aspartic peptidase pseudogene, transcript variant 3 (NAPSB), misc RNA.	2.57146	0.000646301
20673	BSG	basigin (Ok blood group) (BSG), transcript variant 3	2.69675	1.37435e-06
7650128	ECGF1	endothelial cell growth factor 1 (platelet-derived) (ECGF1)	2.7034	3.67117e-05
3940438	NCF1	neutrophil cytosolic factor 1, (chronic granulomatous disease, autosomal 1) (NCF1)	2.73736	0.000277351
2640286	HBA2	hemoglobin, alpha 2 (HBA2)	3.07306	0.0308219
5260484	HLA-DRB1	major histocompatibility complex, class II, DR beta 1 (HLA-DRB1)	3.74588	0.0439095
3440739	HBB	hemoglobin, beta (HBB)	4.22683	0.00991
6370315	HLA-DRB5	major histocompatibility complex, class II, DR beta 5 (HLA-DRB5)	5.63017	0.00396609
Table 2: BDL versus CTR
ProbeID	GeneSymbol	Gene description	logFC	FDR
840685	IL1B	interleukin 1, beta (IL1B)	-4.32059	0.0134319
6620026	CD83	CD83 molecule (CD83), transcript variant 1	-3.21103	0.0087564
4780128	ATF3	activating transcription factor 3 (ATF3), transcript variant 4	-3.02897	0.00273888
4490520	EBI2	Epstein-Barr virus induced gene 2 (lymphocyte-specific G protein-coupled receptor) (EBI2)	-3.01008	0.00413252
1820632	PTGS2	prostaglandin-endoperoxide synthase 2 (prostaglandin G/H synthase and cyclooxygenase) (PTGS2)	-2.67142	0.0199014
6020255	EGR2	early growth response 2 (Krox-20 homolog, Drosophila) (EGR2)	-2.56397	0.00028465
7160239	FOSB	FBJ murine osteosarcoma viral oncogene homolog B (FOSB)	-2.49168	0.0465065
650639	NR4A2	nuclear receptor subfamily 4, group A, member 2 (NR4A2), transcript variant 1	-2.28867	0.00320702
6760546	TIPARP	TCDD-inducible poly(ADP-ribose) polymerase (TIPARP)	-2.16856	0.00200774
4810520	TRIB1	tribbles homolog 1 (Drosophila) (TRIB1)	-2.00111	0.0232939
1690678	SNF1LK	SNF1-like kinase (SNF1LK)	-1.92831	0.0333768
4390450	SGK	serum/glucocorticoid regulated kinase (SGK)	-1.86495	0.00072853
5810095	SERPINB2	serpin peptidase inhibitor, clade B (ovalbumin), member 2 (SERPINB2)	-1.80142	0.029695
2060440	MAFB	v-maf musculoaponeurotic fibrosarcoma oncogene homolog B (avian) (MAFB)	-1.70939	0.0211485
1470601	PFKFB3	6-phosphofructo-2-kinase/fructose-2,6-biphosphatase 3 (PFKFB3)	-1.65885	0.0399328
5900725	PHLDA1	pleckstrin homology-like domain, family A, member 1 (PHLDA1)	-1.64757	0.0224203
20068	OTUD1	OTU domain containing 1 (OTUD1)	-1.39907	0.0288747
7560041	AXUD1	AXIN1 up-regulated 1 (AXUD1)	-1.3987	0.0301221
780224	NEU4	sialidase 4 (NEU4)	-1.39575	0.00990141
1170072	ZSWIM4	zinc finger, SWIM-type containing 4 (ZSWIM4)	-1.33478	0.0100234
4730543	SFRS5	splicing factor, arginine/serine-rich 5 (SFRS5), transcript variant 2	-1.32219	0.00990141
3870634	BCLAF1	BCL2-associated transcription factor 1 (BCLAF1), transcript variant 1	-1.2971	0.000646168
3440138	CLK1	CDC-like kinase 1 (CLK1)	-1.2116	0.0392017
2940438	PTGER4	prostaglandin E receptor 4 (subtype EP4) (PTGER4)	-1.21046	0.0124127
5050041	GPR109B	G protein-coupled receptor 109B (GPR109B)	-1.19095	0.0256951
3400019	RGS2	regulator of G-protein signalling 2, 24kDa (RGS2)	-1.17782	0.0144963
3940148	CHMP1B	chromatin modifying protein 1B (CHMP1B)	-1.12309	0.0169348
5570187	EDG3	endothelial differentiation, sphingolipid G-protein-coupled receptor, 3 (EDG3)	-1.08129	0.0119567
360719	CD44	CD44 molecule (Indian blood group) (CD44), transcript variant 1	-1.04647	0.030563
7150661	HK2	hexokinase 2 (HK2)	-1.04195	0.0457979
7380113	ABCF1	ATP-binding cassette, sub-family F (GCN20), member 1 (ABCF1), transcript variant 1	-1.02081	0.0110801
5310170	CORO1B	coronin, actin binding protein, 1B (CORO1B), transcript variant 2	1.00374	0.0263198
2070170	UBE2L6	ubiquitin-conjugating enzyme E2L 6 (UBE2L6), transcript variant 1	1.00716	0.0457979
1470358	C19orf43	chromosome 19 open reading frame 43 (C19orf43)	1.01502	0.00200774
5220438	C20orf52	chromosome 20 open reading frame 52 (C20orf52)	1.01873	0.0386675
4560170	SCAND1	SCAN domain containing 1 (SCAND1), transcript variant 1	1.03114	0.0286131
1850414	EIF5A	eukaryotic translation initiation factor 5A (EIF5A)	1.03692	0.00341886
4220603	SPI1	spleen focus forming virus (SFFV) proviral integration oncogene spi1 (SPI1), transcript variant 2	1.03992	0.0358378
2630195	VAMP5	vesicle-associated membrane protein 5 (myobrevin) (VAMP5)	1.0428	0.0227611
4760474	TUBA4A	tubulin, alpha 4a (TUBA4A)	1.04438	0.0178873
3930707	LOC346950	similar to ribosomal protein L37 (LOC346950)	1.05453	0.0457979
7210114	FCGR3B	Fc fragment of IgG, low affinity IIIb, receptor (CD16b) (FCGR3B)	1.05653	0.0374341
1070504	COPE	coatomer protein complex, subunit epsilon (COPE), transcript variant 3	1.06294	0.0194344
1500538	LOC645138	similar to ribosomal protein S11 (LOC645138)	1.07089	0.00482774
460243	UNC93B1	unc-93 homolog B1 (C. elegans) (UNC93B1)	1.07346	0.0117754
20673	BSG	basigin (Ok blood group) (BSG), transcript variant 3	1.08531	0.00990141
1240440	TXNIP	thioredoxin interacting protein (TXNIP)	1.08882	0.031113
3850370	AGPAT2	1-acylglycerol-3-phosphate O-acyltransferase 2 (lysophosphatidic acid acyltransferase, beta) (AGPAT2), transcript variant 1	1.09186	0.0110801
1470332	FXYD5	FXYD domain containing ion transport regulator 5 (FXYD5), transcript variant 1	1.10005	0.00072853
5810142	CITED4	Cbp/p300-interacting transactivator, with Glu/Asp-rich carboxy-terminal domain, 4 (CITED4)	1.12005	0.00218175
5810678	RENBP	renin binding protein (RENBP)	1.12042	0.0087564
6960026	STXBP2	syntaxin binding protein 2 (STXBP2)	1.13738	0.00072853
770161	C10orf73	chromosome 10 open reading frame 73 (C10orf73)	1.20705	0.020598
3420671	TRAPPC1	trafficking protein particle complex 1 (TRAPPC1)	1.21465	0.0178873
4760349	LRP10	low density lipoprotein receptor-related protein 10 (LRP10)	1.2153	0.0412612
3800392	GRINA	glutamate receptor, ionotropic, N-methyl D-aspartate-associated protein 1 (glutamate binding) (GRINA), transcript variant 2	1.25618	0.0191166
4480056	LOC255809	hypothetical LOC255809, transcript variant 2 (LOC255809)	1.26692	0.00291058
1500470	MED25	mediator complex subunit 25 (MED25)	1.27921	0.00770372
1450377	BLOC1S1	biogenesis of lysosome-related organelles complex-1, subunit 1 (BLOC1S1)	1.28124	0.00273888
990193	SF3B4	splicing factor 3b, subunit 4, 49kDa (SF3B4)	1.28138	0.00600865
1580048	CAST	calpastatin (CAST), transcript variant 9	1.30441	0.0178873
7650128	ECGF1	endothelial cell growth factor 1 (platelet-derived) (ECGF1)	1.3067	0.0286131
6220403	PAK2	p21 (CDKN1A)-activated kinase 2 (PAK2)	1.31412	0.011592
6200402	MT1A	metallothionein 1A (MT1A)	1.31535	0.0119567
1230019	TSPO	translocator protein (18kDa) (TSPO), transcript variant PBR	1.32847	0.0187727
7200398	HLA-C	major histocompatibility complex, class I, C (HLA-C)	1.35502	0.0399328
2060411	LOC652616	similar to neutrophil cytosolic factor 1 (LOC652616)	1.35817	0.031113
5720184	KLF10	Kruppel-like factor 10 (KLF10), transcript variant 1	1.36201	0.0117754
450615	MT2A	metallothionein 2A (MT2A)	1.40113	0.0246451
4220672	MT1F	metallothionein 1F (MT1F)	1.46501	0.00990141
3940438	NCF1	neutrophil cytosolic factor 1, (chronic granulomatous disease, autosomal 1) (NCF1)	1.60632	0.0457286
6020630	MMP25	matrix metallopeptidase 25 (MMP25)	1.6521	0.0259265
870477	LOC728358	defensin, alpha 1 (LOC728358)	1.90069	0.0100234
2970747	DEFA3	defensin, alpha 3, neutrophil-specific (DEFA3)	1.94609	0.0110801
5700070	ALPL	alkaline phosphatase, liver/bone/kidney (ALPL)	2.22766	0.0274723
4540239	DEFA1	defensin, alpha 1 (DEFA1)	2.74534	0.00783847
The differentially expressed genes were sorted by fold change.
NA: not available.
