# Supplementary material for: Transcriptome analysis of primary monocytes from HIV-positive patients with differential responses to antiretroviral therapy
Source: Virol J. 2013 Dec 27;10:361. doi: 10.1186/1743-422X-10-361 (PMC3877975; doi:10.1186/1743-422X-10-361)
Supplement: Additional file 2 — Differentially expressed genes (VIR versus BDL) present in HIV interaction database. Description: The list of differentially expressed genes (VIR versus BDL) present in HIV interaction database. [file 1743-422X-10-361-S2.xlsx]

## Sheet: DEG_HIV
Additional file 2: differentially expressed genes in the VIR group versus BDLs present in HIV interaction database
Gene Symbol	Gene description	HIV_INTERACTION_PUBMED_ID
EP300	E1A binding protein p300	10545121,10607594,11080476,11547919,11689053,11739381,11931765,11956210,12208951,12379213,12788643,12887902,12904943,15142377,15171254,15611041,15725353,16001085,16179804,16601680,16687403,9560267,9733796,9733868,9811832,
ARHGDIA	Rho GDP dissociation inhibitor (GDI) alpha	10713718,16526095,
ACTN4	actinin, alpha 4	10556093,
BSG	basigin (Ok blood group)	12925876,
C1QB	complement component 1, q subcomponent, B chain	10504397,11318594,12396016,1744579,1875953,7507842,7642209,7739575,8245486,8252810,9443108,9780209,
C5AR1	complement component 5a receptor 1	10597774,2541200,
DEFA1	defensin, alpha 1	15620707,17132727,
DEFA3	defensin, alpha 3, neutrophil-specific	15620707,17132727,
GRN	granulin	10079180,12588988,15653695,
ITGAL	integrin, alpha L (antigen CD11A (p180), lymphocyte function-associated antigen 1; alpha polypeptide)	15183063,17078873,1757107,1967280,2543075,7904170,7917519,8086129,8450224,9263011,9341793,9743356,
HLA-DRB5	major histocompatibility complex, class II, DR beta 5	10661406,10729169,11118314,11751963,12202216,12230470,12427289,15784911,16973583,1869305,1905983,1967269,1970352,1978941,2543930,2846691,3489470,7512597,7541827,7602119,7645219,7734415,8084338,8168144,8376762,8450224,9079699,9223324,
MAP3K11	mitogen-activated protein kinase kinase kinase 11	12190962,12354290,
PPP2R1A	protein phosphatase 2 (formerly 2A), regulatory subunit A, alpha isoform	10921877,11531413,12110603,9013886,9400615,
TPST2	tyrosylprotein sulfotransferase 2	10089882,10497246,12169668,
