# Supplementary material for: Transcriptome analysis of primary monocytes from HIV-positive patients with differential responses to antiretroviral therapy
Source: Virol J. 2013 Dec 27;10:361. doi: 10.1186/1743-422X-10-361 (PMC3877975; doi:10.1186/1743-422X-10-361)
Supplement: Additional file 3 — Up-regulated pathways in the VIR group versus the BDL group from GSEA. Description: The list of up-regulated pathways in the VIR group versus the BDL group from GSEA. [file 1743-422X-10-361-S3.xls]

## Sheet: additionalfile3
Additional file 3: up-regulated pathways in VIR group versus BDLs from GSEA
Immunology
Gene set name	Gene set size	NOM p-val	FDR
KEGG_INTESTINAL_IMMUNE_NETWORK_FOR_IGA_PRODUCTION	48	0	0.0144339
KEGG_ANTIGEN_PROCESSING_AND_PRESENTATION	88	0.0019084	0.0163999
KEGG_LYSOSOME	119	0	0.0225244
KEGG_FC_GAMMA_R_MEDIATED_PHAGOCYTOSIS	92	0.00192308	0.0294649
KEGG_CHEMOKINE_SIGNALING_PATHWAY	185	0	0.0376676
KEGG_COMPLEMENT_AND_COAGULATION_CASCADES	68	0.00792079	0.0381429
KEGG_HEMATOPOIETIC_CELL_LINEAGE	87	0	0.0169307
KEGG_NEUROTROPHIN_SIGNALING_PATHWAY	125	0	0.025133
KEGG_ADHERENS_JUNCTION	73	0	0.0164539
KEGG_CELL_ADHESION_MOLECULES_CAMS	134	0	0.0176762
Disease
Gene set name	Gene set size	NOM p-val	FDR
KEGG_LEISHMANIA_INFECTION	68	0	0.00489415
KEGG_VIRAL_MYOCARDITIS	71	0	0.00822853
KEGG_GRAFT_VERSUS_HOST_DISEASE	41	0	0.0130862
KEGG_SYSTEMIC_LUPUS_ERYTHEMATOSUS	129	0	0.0116302
KEGG_ALLOGRAFT_REJECTION	38	0	0.00951604
KEGG_ASTHMA	30	0.0039604	0.0124467
KEGG_AUTOIMMUNE_THYROID_DISEASE	53	0.00187617	0.0124732
KEGG_TYPE_I_DIABETES_MELLITUS	44	0	0.0150735
KEGG_PATHOGENIC_ESCHERICHIA_COLI_INFECTION	53	0.00588235	0.0345976
KEGG_PRIMARY_IMMUNODEFICIENCY	35	0.0121212	0.0474506
Metabolism
Gene set name	Gene set size	NOM p-val	FDR
KEGG_GLYCOLYSIS_GLUCONEOGENESIS	62	0.00210084	0.0137913
KEGG_OTHER_GLYCAN_DEGRADATION	15	0.00200803	0.0181155
KEGG_FRUCTOSE_AND_MANNOSE_METABOLISM	34	0.00823045	0.0309051
KEGG_GLYCOSYLPHOSPHATIDYLINOSITOL_GPI_ANCHOR_BIOSYNTHESIS	25	0.015534	0.040463
KEGG_CITRATE_CYCLE_TCA_CYCLE	32	0.0175055	0.0440473
KEGG_PENTOSE_PHOSPHATE_PATHWAY	26	0.0219124	0.0481039
Gene set size: number of genes in a particular gene set; NOM p-val: nominal p value; FDR: false discovery rate
