# Supplementary material for: Transcriptome analysis of primary monocytes from HIV-positive patients with differential responses to antiretroviral therapy
Source: Virol J. 2013 Dec 27;10:361. doi: 10.1186/1743-422X-10-361 (PMC3877975; doi:10.1186/1743-422X-10-361)
Supplement: Additional file 4 — Significantly altered gene sets in the VIR group versus the BDL group from promoter motif analysis by GSEA. Description: The list of significantly altered gene sets in the VIR group versus the BDL group from promoter motif analysis by GSEA. [file 1743-422X-10-361-S4.xlsx]

## Sheet: Sheet1
Additional file 4: Significantly altered gene sets in the VIR group versus the BDL group from promoter motif analysis by GSEA
Table 1: up-regulated genes sets in VIR versus BDL
Gene set name	Gene set details	Gene set size	NOM p-val	FDR
V$NFKAPPAB65_01	link	223	0	0.031
V$PPARA_02	link	121	0.002	0.033
V$LFA1_Q6	link	224	0	0.033
V$E12_Q6	link	244	0	0.033
V$SP3_Q3	link	223	0	0.034
V$CREL_01	link	243	0	0.034
V$TEL2_Q6	link	213	0	0.034
RGAGGAARY_V$PU1_Q6	link	449	0	0.034
V$STAT6_02	link	233	0.002	0.036
V$BACH1_01	link	235	0	0.036
V$PEA3_Q6	link	233	0	0.038
V$PU1_Q6	link	197	0	0.039
V$AP1_Q6	link	238	0	0.039
GGGNNTTTCC_V$NFKB_Q6_01	link	127	0.002	0.039
V$EGR1_01	link	241	0	0.039
V$NERF_Q2	link	223	0	0.04
V$ETS1_B	link	235	0	0.04
V$NFKB_Q6_01	link	215	0.002	0.042
V$MAZR_01	link	198	0	0.043
V$P300_01	link	227	0	0.043
V$SP1_01	link	217	0	0.043
V$CACBINDINGPROTEIN_Q6	link	212	0.002	0.043
V$PAX5_02	link	15	0.012	0.044
V$ETS_Q4	link	227	0	0.044
V$IRF_Q6	link	225	0	0.044
WWTAAGGC_UNKNOWN	link	137	0.009	0.045
V$BACH2_01	link	247	0	0.045
YTTCCNNNGGAMR_UNKNOWN	link	45	0.021	0.045
V$ETS2_B	link	252	0	0.045
GTTGNYNNRGNAAC_UNKNOWN	link	92	0.018	0.046
V$SP1_Q2_01	link	225	0.002	0.046
V$AML_Q6	link	245	0.002	0.046
V$AP1_Q4	link	244	0.002	0.047
RYCACNNRNNRNCAG_UNKNOWN	link	63	0.031	0.047
V$AP1FJ_Q2	link	254	0	0.048
V$STAT3_01	link	17	0.057	0.048
V$AP2_Q3	link	234	0	0.049
Table 2: down-regulated genes sets in VIR versus BDL
Gene set name	Gene set details	Gene set size	NOM p-val	FDR
V$MYCMAX_03	link	224	0	0.03
V$HTF_01	link	66	0	0.033
V$E2F_01	link	62	0.006	0.037
V$CREB_01	link	240	0	0.037
RRCCGTTA_UNKNOWN	link	77	0.013	0.037
TCCCRNNRTGC_UNKNOWN	link	187	0	0.038
V$CREB_Q4	link	242	0	0.038
V$ARNT_01	link	231	0	0.039
V$HLF_01	link	227	0	0.039
YWATTWNNRGCT_UNKNOWN	link	59	0.008	0.04
V$CREBP1CJUN_01	link	236	0	0.041
V$USF_01	link	227	0	0.041
V$GR_Q6_01	link	248	0	0.041
CAGNWMCNNNGAC_UNKNOWN	link	78	0.01	0.042
KTGGYRSGAA_UNKNOWN	link	65	0.017	0.042
V$ARNT_02	link	222	0	0.043
TGACGTCA_V$ATF3_Q6	link	210	0.002	0.043
V$STAT5A_04	link	184	0	0.044
V$SREBP_Q3	link	239	0	0.044
V$TAL1ALPHAE47_01	link	229	0	0.044
V$NFMUE1_Q6	link	212	0	0.045
CTGYNNCTYTAA_UNKNOWN	link	78	0.004	0.045
V$CREB_Q2	link	241	0	0.045
V$TAL1BETAITF2_01	link	228	0.002	0.045
V$EFC_Q6	link	245	0	0.045
V$E2F_03	link	220	0.002	0.046
CCAATNNSNNNGCG_UNKNOWN	link	54	0.014	0.046
V$NRF1_Q6	link	210	0	0.046
TTAYRTAA_V$E4BP4_01	link	233	0.002	0.046
V$EN1_01	link	102	0.006	0.046
V$YY1_Q6	link	211	0.002	0.046
V$E2F_Q4_01	link	218	0	0.046
V$CREB_Q3	link	230	0.002	0.046
V$E4BP4_01	link	199	0	0.047
V$AR_Q2	link	117	0.013	0.047
V$CREB_Q2_01	link	198	0.004	0.047
V$CIZ_01	link	217	0	0.047
V$HOX13_01	link	42	0.024	0.048
V$TAXCREB_01	link	124	0.009	0.048
CAGNYGKNAAA_UNKNOWN	link	73	0.03	0.049
V$NKX22_01	link	169	0.002	0.049
V$MAX_01	link	232	0.004	0.049
Gene set size: number of genes in a particular gene set; NOM p-val: nominal p value; FDR: false discovery rate.
Detailed information for each gene set can be obtained by following the link.
